# Supplementary material for: Ankle muscle strength and activation are associated with walking patterns in preschool and school-age children
Source: PLoS One. 2025 Jan 14;20(1):e0316826. doi: 10.1371/journal.pone.0316826 (PMC11731740; doi:10.1371/journal.pone.0316826)
Supplement: S1 File — (XLSX) [file pone.0316826.s001.xlsx]

## Sheet: Joint angle
Table S1.1 Lower extremity joint angle parameters during shod walking.
	Preschool children		School children		Adults		p-value
	Mean	SD	Mean	SD	Mean	SD
Ankle joint angle (deg)
- Heel strike	11.5	4.54	10.7	4.69	1.46	4.41	<0.001
- Midstance	11.36	5.5	10.3	4.17	4.92	3.98	<0.001
- Toe-off	-7.47	6.49	-9.6	5.5	-18.29	6.29	<0.001
Knee joint angle (deg)
- Heel strike	8.21	4.97	7.71	4.72	5.51	4.24	0.127
- Midstance	21.41	9.07	17.5	4.15	14.29	5.12	0.028
- Toe-off	45.36	10.12	44.12	6.91	49.88	5.31	0.072
Hip joint angle (deg)
- Heel strike	28.76	8.27	27.26	7.11	26.21	5.66	0.943
- Midstance	12.5	6.34	9.65	4.8	3.46	6	0.004
- Toe-off	-0.16	4.88	-3.1	6.65	-1.75	7.3	0.599

## Sheet: GRF
Table S1.2 Normalized ground reaction force parameters during shod walking.
	Preschool children		School children		Adults		p-value
	Mean	SD	Mean	SD	Mean	SD
Anteroposterior GRF
- Peak force of braking	-0.19	0.11	-0.25	0.08	-0.21	0.07	0.378
- Peak force of propulsion	0.17	0.08	0.22	0.05	0.21	0.05	0.624
Vertical GRF
- Peak force at early stance	1.28	0.19	1.3	0.2	1.15	0.18	0.013
- Peak force at late stance	0.96	0.17	1.1	0.09	1.09	0.11	0.029
- Force at midstance valley	0.73	0.1	0.68	0.17	0.73	0.09	0.513
Mediolateral GRF
- Medial peak force at early stance	0.02	0.04	0.05	0.03	0.03	0.02	0.003
- Lateral peak force at early stance	-0.07	0.03	-0.05	0.02	-0.04	0.01	<0.001

## Sheet: EMG
Table S1.3 Muscle activity and Co-activation index parameters during shod walking.
	Preschool children		School children		Adults		p-value
	Mean	SD	Mean	SD	Mean	SD
Muscle activity (%peak RMS)
- Tibialis anterior	25.86	7.03	23.42	7.34	16.83	4.74	0.001
- Medial gastrocnemius	36.32	7.96	33.87	4.49	31.11	6.3	0.077
Co-activation index (%)	77.63	22.56	71.76	23.13	57.8	19.33	0.035
